# Supplementary material for: Comparative Analysis of the Stallion Field Performance Test at Different Training Stages and Horse Age
Source: Animals (Basel). 2025 Nov 13;15(22):3289. doi: 10.3390/ani15223289 (PMC12649309; doi:10.3390/ani15223289)
Supplement: Supplementary file 1 [file animals-15-03289-s001.zip]

Archive with 1 entries (1 files):
- animals-3943314-supplementary.pdf
